# Supplementary material for: Sustainable Synthesis of the Active Pharmaceutical Ingredient Atenolol in Deep Eutectic Solvents
Source: Int J Mol Sci. 2024 Jun 18;25(12):6677. doi: 10.3390/ijms25126677 (PMC11203897; doi:10.3390/ijms25126677)
Supplement: Supplementary file 1 [file ijms-25-06677-s001.zip]

Archive with 1 entries (1 files):
- ijms-3025743-supplementary.pdf
